# Supplementary material for: Overexpression of the Aldehyde Dehydrogenase Gene ZmALDH Confers Aluminum Tolerance in Arabidopsis thaliana
Source: Int J Mol Sci. 2022 Jan 1;23(1):477. doi: 10.3390/ijms23010477 (PMC8745680; doi:10.3390/ijms23010477)
Supplement: Supplementary file 1 [file ijms-23-00477-s001.zip]

Archive with 1 entries (1 files):
- ijms-1501040-supplementary.pdf
